# Supplementary material for: The Energetics of Streptococcal Enolase Octamer Formation: The Quantitative Contributions of the Last Eight Amino Acids at the Carboxy-Terminus
Source: PLoS One. 2015 Aug 19;10(8):e0135754. doi: 10.1371/journal.pone.0135754 (PMC4546058; doi:10.1371/journal.pone.0135754)
Supplement: S1 Table — (XLSX) [file pone.0135754.s001.xlsx]

## Sheet: Sheet1
Data bank	TME SO4	140501 RA1	3.3256e-08	5.9584e-06	0.36	6.9284e-06	3.4	0.0048	15.3	0.86	2.5111e-55	73.3
Data bank	TME SO4	`140501 RA2	4.9365e-08	9.7633e-06	0.57	1.097e-05	3.8	0.0045	15.1	0.89	3.612e-54	71.7	73.2	73.3	1.6	3
Data bank	TME SO4	`140501 RA3	2.5231e-08	1.1686e-05	0.69	1.3279e-05	3.6	0.0019	15.2	0.88	1.4054e-56	75
			--	--		--					--	--
F137L	TME SO4	140602 ra1	1.65e-07	not reliable	1.2	2.3095e-05					--	--
F137L	TME SO$	140603 ra1	4.3e-08	not reliable	1.2	2.3095e-05					--	--
F137L	TME SO4	140604 ra1	3.7e-07	2.55e-06	1.2	2.3095e-05	3.7	0.016	14.9	0.884	1.3774e-46	61.6
F137L	TME SO4	14-605 ra1	3e-07	2.55e-06	1.2	2.3095e-05	3.6	0.013	14.9	0.884	2.5729e-47	62.5
F137L	TME SO4	140609 ra1	2e-07	1.24e-06	0.6	1.1547e-05	3.5	0.017	15.1	0.866	2.0645e-48	64	63.2	64	0.5	5
F137L	TME SO4	140609 ra1?	2e-07	1.24e-06	0.6	1.1547e-05	3.5	0.016	15	0.864	2.0645e-48	64
F137L	TME SO4	140610 ra1	2e-07	1.33e-06	0.6	1.1547e-05	3.4	0.015	15.1	0.926	1.9248e-48	64.1
												--
E363G	TME SO4	140714 ra2	3e-08	1.08e-06	0.5	9.62e-06	2.9	0.003	15.2	0.903	6.075e-55	72.8
E363G	TME SO4	140714 ra3	4.5e-08	1.08e-06	0.5	9.62e-06	3.3	0.0047	15.2	0.904	1.557e-53	70.9
E363G	TME SO4	140715 ra2	2e-08	1.08e-06	0.5	9.62e-06	2.9	0.002	15.1	0.902	2.3704e-56	74.7
E363G	TME SO4	140715 ra3	3e-08	1.09e-06	0.5	9.62e-06	3.3	0.003	15.1	0.905	6.0193e-55	72.8
E363G	TME SO4	140716 ra1	2e-08	1.08e-06	0.5	9.62e-06	3.1	0.002	15	0.897	2.3704e-56	74.7
E363G	TME SO4	140716 ra3	3e-08	1.07e-06	0.5	9.62e-06	2	0.003	15	0.893	6.1318e-55	72.8
												--
												--
												--
'137 363	TME SO4	'130529 RA1	2.4619e-06	1.4011e-05	1.04	2.0015e-05	3.11	0.123	13.96	0.7	9.6315e-41	53.7
'137 363	TME SO4	'130802 RA1	2.5019e-07	9.0069e-06	0.52	1.0008e-05	3.3	0.025	14.8	0.9	1.7046e-48	64.1
'137/363	TME-SO4	130718 RA1	4.4457e-07	1.4449e-05	0.825	1.5878e-05	2.9	0.028	14.8	0.91	1.0561e-46	61.7
'137 363	TME SO4	140422 RA1	1.2069e-06	1.096e-05	0.67	1.2895e-05	3.4	0.0936	15	0.85	4.108e-43	56.9
'137 363	TME SO4	140422 RA2	9.2177e-07	8.0283e-06	0.515	9.9115e-06	3.4	0.093	15	0.81	6.4915e-44	58
'137/363	TME-SO4	140422 RA3	5.4561e-07	4.668e-06	0.315	6.0624e-06	3.34	0.09	15	0.77	1.6824e-45	60.1	59	59	2.6	12
'137 363	TME SO4	140423 RA1	7.3287e-07	1.1202e-05	0.68	1.3087e-05	3.24	0.056	14.9	0.856	7.4286e-45	59.2
'137 363	TME SO4	140423 RA2	7.7059e-07	8.3564e-06	0.52	1.0008e-05	3.3	0.077	15	0.835	1.4879e-44	58.8
'137/363	TME-SO4	140423 RA3	4.699e-07	4.7421e-06	0.32	6.1586e-06	3.36	0.0763	15	0.77	5.0127e-46	60.8
'137 363	TME SO4	140513 RA1	1.0778e-06	9.3764e-06	0.56	1.0778e-05	3.3	0.1	14.9	0.87	1.9414e-43	57.3
'137 363	TME SO4	140513 RA2	1.0239e-06	8.7298e-06	0.56	1.0778e-05	3.3	0.095	14.9	0.81	1.3834e-43	57.5
'137/363	TME-SO4	140515 RA1	6.3799e-07	8.4215e-06	0.51	9.8152e-06	3.2	0.065	14.9	0.858	3.2593e-45	59.7
'137/363	TME-SO4	140515 RA2	6.7052e-07	--	0.52	1.0008e-05	3.2	0.067	15	15 ,857	--	--
			--	--		--					--	--
			--	--		--					--	--
'137 363 -1	TME SO4	'130619	2.3499e-06	1.5751e-05	1.1	2.117e-05	3.67	0.111	14.7	0.744	5.903e-41	54
'137 363 -1	TME SO4	`140424 RA1	1.2933e-06	1.2933e-05	0.8	1.5396e-05	3.85	0.084	14.8	0.84	6.052e-43	56.7
'137 363 -1	TME SO4	`140424 RA2	1.0562e-06	8.5142e-06	0.56	1.0778e-05	3.91	0.098	14.9	0.79	1.8189e-43	57.4
'137 363 -1	TME SO4	`140424 RA3	7.7868e-07	4.7768e-06	0.34	6.5435e-06	3.97	0.119	15	0.73	2.8296e-44	58.5	56.3	56.3	1.3	8
'137 363 -1	TME SO4	`140513 RA3	1.4758e-06	7.2229e-06	0.54	1.0393e-05	3.7	0.142	14.9	0.695	3.1145e-42	55.7
'137 363 -1	TME SO4	`140513 RA4	1.4911e-06	6.9954e-06	0.52	1.0008e-05	3.7	0.149	14.9	0.699	3.4942e-42	55.7
'137 363 -1	TME SO4	`140515 RA3	1.2702e-06	7.3133e-06	0.5	9.6228e-06	3.9	0.132	14.8	0.76	9.2658e-43	56.4
'137 363 -1	TME SO4	`140515 RA4	1.2895e-06	7.2171e-06	0.5	9.6228e-06	3.8	0.134	14.8	0.75	1.059e-42	56.4
			--	--		--					--	--
'137 363 -2	TME SO4	130618 RA1	3.6316e-06	3.4844e-06	0.51	9.8152e-06	3.56	0.37	14.7	0.355	8.6835e-39	51.1
'137 363 -2	TME SO4	140428 RA1	6.3326e-06	4.157e-06	0.72	1.3857e-05	3.66	0.457	14.6	0.3	6.2209e-37	48.6
'137 363 -2	TME SO4	140428 RA2	6.5681e-06	3.7413e-06	0.72	1.3857e-05	3.73	0.474	15	0.27	9.2578e-37	48.4
'137 363 -2	TME SO4	140429 RA1	3.923e-06	4.6882e-06	0.56	1.0778e-05	3.6	0.364	14.9	0.435	1.1966e-38	50.9	50.5	50.5	1.8	9
'137 363 -2	TME SO4	140429 RA2	3.1201e-06	3.1039e-06	0.42	8.0831e-06	3.6	0.386	15	0.384	2.8935e-39	51.7
'137 363 -2	TME SO4	140520 RA1	5.4355e-06	2.7706e-06	0.61	1.174e-05	3.6	0.463	14.8	0.236	2.7502e-37	49.1
'137 363 -2	TME SO4	140520 RA2	5.4042e-06	2.6559e-06	0.6	1.1547e-05	3.6	0.468	14.5	0.23	2.7391e-37	49.1
'137 363 -2	TME SO4	140521 RA1	2.4249e-06	2.7021e-06	0.36	6.9284e-06	3.5	0.35	14.9	0.39	4.425e-40	52.8
'137 363 -2	TME SO4	140521 RA2	2.2902e-06	2.6828e-06	0.34	6.5435e-06	3.5	0.35	14.8	0.41	2.8212e-40	53.1
			--	--		--					--	--
'137/363, -3	TME-SO4	130718 RA2	6.8745e-06	6.8745e-06	0.76	1.4627e-05	3.55	0.47	14.55	0.47	7.256e-37	48.5
'137 363 -3	TME SO4	130802 RA2	2.9053e-06	4.9076e-06	0.51	9.8152e-06	3.57	0.296	14.8	0.5	1.0344e-39	52.3
'137/363, -3	TME-SO4	140507 RA1	6.3048e-06	1.7244e-06	0.56	1.0778e-05	3.55	0.585	14.4	0.16	1.448e-36	48.1
'137 363 -3	TME SO4	140507 RA2	5.1613e-06	1.2394e-06	0.46	8.853e-06	3.51	0.583	14.6	0.14	4.0629e-37	48.9	51.3	51.3	2.7	8
'137/363, -3	TME-SO4	140509 RA1	3.1024e-06	8.7105e-07	0.31	5.9661e-06	3.4	0.52	14.5	0.146	9.8519e-39	51
'137 363 -3	TME SO4	140509 RA2	2.7945e-06	8.2564e-07	0.3	5.7737e-06	3.4	0.484	14.3	0.143	4.5039e-39	51.5
'137 363 -3	TME SO4	140521 RA3	1.255e-06	5.2656e-07	0.152	2.9253e-06	3.4	0.429	14.6	0.18	1.1684e-41	55
'137 363 -3	TME SO4	140521 RA4	1.2784e-06	6.4357e-07	0.152	2.9253e-06	3.4	0.437	14.9	0.22	1.1083e-41	55
											--	--
'137 363 -4	TME-SO4	'140602 ra2	1.0185e-05	1.2933e-07	0.84	1.6166e-05	3.5	63	15	6.4	8.9517e-34	44.4
'137 363 -4	TME SO4	'140603 ra2	9.3764e-06	1.7985e-07	0.84	1.6166e-05	3.4	58	14.5	8.9	3.322e-34	44.9
'137 363 -4	TME-SO4	'140604 ra2	1.0508e-05	1.3337e-07	0.84	1.6166e-05	3.5	65	14.8	6.6	1.1146e-33	44.2
'137 363 -4	TME SO4	'140605 ra2	9.3764e-06	2.0208e-07	0.84	1.6166e-05	3.2	58	15	10	2.9565e-34	45	44.8	44.9	0.19	6
'137 363 -4	TME-SO4	'140609 ra2	9.5381e-06	1.8187e-07	0.84	1.6166e-05	3.44	59	14.7	9	3.7665e-34	44.9
'137 363 -4	TME SO4	'140610 ra2	8.2448e-06	1.7177e-07	0.84	1.6166e-05	3.42	51	14.9	8.5	1.2431e-34	45.5
												--
												--
'137 363 -5	TME-SO4	'140602 ra3	5.933e-06	1.8187e-07	0.84	1.6166e-05	3.1	0.367	14.9	0.09	8.442e-36	47.1
'137 363 -5	TME SO4	'140603 ra3	6.1432e-06	2.0208e-07	0.84	1.6166e-05	3.2	0.38	15	0.1	1.0038e-35	47
'137 363 -5	TME-SO4	'140604 ra3	6.0947e-06	2.0208e-07	0.84	1.6166e-05	3.5	0.377	15.1	0.1	9.4209e-36	47	47.1	47.1	0.03	6
'137 363 -5	TME SO4	'140605 ra3	5.8199e-06	1.6166e-07	0.84	1.6166e-05	3.2	0.36	15.2	0.08	8.1412e-36	47.1
'137 363 -5	TME-SO4	'140609 ra3	5.8199e-06	1.8187e-07	0.84	1.6166e-05	3.35	0.36	15.2	0.09	7.2367e-36	47.2
'137 363 -5	TME SO4	'140610 ra3	5.8199e-06	1.8187e-07	0.84	1.6166e-05	3.33	0.36	15.2	0.09	7.2367e-36	47.2
												--
'137 363 -6	TME SO4	'140620 ra1	3.4167e-06	7.3e-08	0.56	1.0778e-05	3.31	0.317	15	0.053	2.5439e-37	49.1	50.2	data
'137 363 -6	TME-SO4	'140623 ra1	2.9333e-06	5.6e-08	0.56	1.0778e-05	3.1	0.273	15.2	0.041	9.7882e-38	49.7		limited
'137 363 -6	TME SO4	'140625 ra1	1.5833e-06	2e-08	0.56	1.0778e-05	3	0.147	14.9	0.02	1.9749e-39	52		reliability
			--			--					--	--
'137 363 -8	TME SO4	'140620 ra2	1.9167e-06	5.5e-08	0.56	1.0778e-05	3.4	0.177	15	0.04	3.3114e-39	51.7	55.5	data
'137 363 -8	TME-SO4	'140623 ra2	1.1083e-06	4.1e-08	0.56	1.0778e-05	3.4	0.101	15.3	0.03	5.5537e-41	54		not
'137 363 -8	TME SO4	'140625 ra2	2.5e-07	3.2e-08	0.56	1.0778e-05	3.3	0.065	14.6	0.023	4.7684e-46	60.8		reliable
												--
												--
												--
												--
'137 363 -4	TME SO4	130618 RA2	--				3,29 ,557	3,29 ,557	14,6 ,214		--	--
'137 363 -4	TME SO4		--								--	--
			--								--	--
			--								--	--
'137 363 -5	TME-so4	130718 RA3	--				3,61 ,187	3,61 ,187	14,0 ,074		--	--
'137 363 -5	TME SO4	130802 RA3	--				3,5 ,282	3,5 ,282	15,0 ,139		--	--
			--								--	--
'137 363 -6	TME SO4	130618 RA3	--				3,30 ,484	3,30 ,484	14,1 ,139		--	--
'137 363 -6	TME-SO4	130627 RA3	--				3,2 ,495	3,2 ,495	14,1 ,045		--	--
			--								--	--
			--								--	--
			--								--	--
			--								--	--
			--								--	--
			--								--	--
			--								--	--
			--								--	--
			--								--	--
			--								--	--
'137 363	sat w/ metals	'130530 RA2	--				3,61 0,0782	3,61 0,0782	14,75 0,782		--	--
