# Supplementary material for: The Energetics of Streptococcal Enolase Octamer Formation: The Quantitative Contributions of the Last Eight Amino Acids at the Carboxy-Terminus
Source: PLoS One. 2015 Aug 19;10(8):e0135754. doi: 10.1371/journal.pone.0135754 (PMC4546058; doi:10.1371/journal.pone.0135754)
Supplement: S2 Table — (XLSX) [file pone.0135754.s002.xlsx]

## Sheet: Sheet1
			Str enol DB	F137L	E363G	137/363	-1	-2	-3	-4	-5	-6	-8		enzyme	std error
															form
activities of individual mutants			0.2218	0.325	0.1086	0.251	0.2	0.0988	0.047	0.0452	0.0092	0.0056	0.0022	activity calculations of turnover number: use mean value, std error	DB	0.00131		0.0092	0.0056	0.0022
			0.2268	0.328	0.1096	0.242	0.192	0.1023	0.0479	0.0322	0.0103	0.0035368	0.012	[uM Str enol] x E-6 x vol of stock = mols Str enol monomer	F137L	0.00104		0.0103	0.0035368	0.012
			0.228	0.327	0.1135	0.236	0.196	0.0936	0.0455	0.0404	0.0116	0.0067053	0.0097	eg. 3.49E-6 x 5E-6 = mols Str enolase in assay = 17.45E-12 mol	E363G	0.00128		0.0116	0.0067053	0.0097
			0.2188	0.33	0.1137	0.238	0.182	0.0944	0.0482	0.0324	0.0098406	0.0062632	0.0138		137/363	0.00295		0.0098406	0.0062632	0.0138
			0.2218		0.1155	0.226	0.194	0.1058	0.046	0.0254	0.0104	0.0058947	0.0114	deltaA/min /1.33E3 delta A/M x total vol assay	'-1	0.000192		0.0104	0.0058947	0.0114
			0.2218		0.1164	0.236	0.19	0.1002	0.0465		0.0089164			eg. ( 0.239/min /1.33E3 delta A/M) x 0.51E-3 L = mols PEP/min = 91.6E-9	'-2	0.0014		0.0089164
			0.2292			0.244	0.188	0.1003	0.046		0.0076247				'-3	0.00338		0.0076247
			0.2218				0.19	0.099	0.0464		0.0057342			PEP/min /mol Str enolase =	'-4	0.00346		0.0057342
turnover number based on stat			8173	7155	8460	5249	4045	1727	497	27	0.36	0.22	0.08	'(.239 delta A/min x .51E-3 L / 1.33E3 delta A/M) / 17.45E-12 mols) = 5249 / min	'-5	0.00064
date of measure			'140501	'140603	'140710	'140423	'140425	'140429	'140507	'140603	'140603	'140619	'140619		'-6	0.00055
tube of PGA used			MJK	MJK	MJK	B	B	B&MJK	MJK	MJK	MJK	MJK	MJK		'-8	0.0045
						NB mjk gets same value								activity calculations of delta G for the octamer/monomer equilibrium
														The assumption is made that the only active species is the functional octamer
conc octamer in AUC			9.1e-07	2.4075e-06	9.2e-07	8.5096e-07	6.5577e-07	3.5658e-07	8.5134e-08	6.3594e-09	8.4791e-11	1.57e-10	6.3e-11	and that all funtional octamers have the same molecular activity.
(row 9/8173)* conc Str enol in AUC/8					9.52e-07									The concentration of octamer is given by the % activity of the truncated species
total concentration of Str enol in acu			7.8e-06	2.2e-05	9.2e-07	1.06e-05	1.06e-05	1.35e-05	1.12e-05	1.54e-05	1.54e-05			times the concentration of stock solution that went into the AUC
														The concentration of monomers in the truncated protein is given by the % integrated
concentration of monomer in AUC			3e-08	3.1e-07	2.2e-08	1e-06	1e-06	6.1e-06	6.5e-06	5.8e-06	2.1e-06	1.17e-05	5.66e-06	monomer in AUC run times the concentration of the protein that went into the AUC
														cell. This is further corrected by multiplying the od in the 1st scan times the od
Kd			7.2099e-55	3.5427e-47	5.7643e-56	1.1751e-42	1.5249e-42	5.3763e-36	3.7429e-35	2.0138e-34	4.4607e-36	2.2366e-30	1.6718e-32	that should have been seen. This corrects for oligomers that sediment before the
														scans are started.
delta G			72.6894	62.3632	74.1625	56.2938	56.1418	47.3517	46.2203	45.2392	47.4606	39.8077	42.6625
											.36 +/- .01
