# Supplementary material for: The Energetics of Streptococcal Enolase Octamer Formation: The Quantitative Contributions of the Last Eight Amino Acids at the Carboxy-Terminus
Source: PLoS One. 2015 Aug 19;10(8):e0135754. doi: 10.1371/journal.pone.0135754 (PMC4546058; doi:10.1371/journal.pone.0135754)
Supplement: S1 File — (ZIP) [file pone.0135754.s003.zip]

Archive with 12 entries (12 files):
- cd truncated enolase/Str enol -1.jws
- cd truncated enolase/Str enol 137 363 0 -1.jws
- cd truncated enolase/Str enol -2 sp-1.jws
- cd truncated enolase/Str enol -2 sp-2.jws
- cd truncated enolase/Str enol -3 sp-1.jws
- cd truncated enolase/Str enol -4 sp-1.jws
- cd truncated enolase/Str enol -5-1.jws
- cd truncated enolase/Str enol EG corr sm.txt
- cd truncated enolase/Str enol FL corr sm.txt
- cd truncated enolase/Str enol-6.jws
- cd truncated enolase/Str enol-8.jws
- cd truncated enolase/Str enolDB corr sm.txt
