# Supplementary material for: The Energetics of Streptococcal Enolase Octamer Formation: The Quantitative Contributions of the Last Eight Amino Acids at the Carboxy-Terminus
Source: PLoS One. 2015 Aug 19;10(8):e0135754. doi: 10.1371/journal.pone.0135754 (PMC4546058; doi:10.1371/journal.pone.0135754)
Supplement: S1 File — (ZIP) [file pone.0135754.s003.zip › cd truncated enolase/Str enol EG corr sm.txt]

TITLE	eg
DATA TYPE	
ORIGIN	JASCO
OWNER	
DATE	15/01/15
TIME	14:25:47
SPECTROMETER/DATA SYSTEM	JASCO Corp., J-810, Rev. 1.00
RESOLUTION	
DELTAX	-0.2
XUNITS	NANOMETERS
YUNITS	CD[mdeg]
Y2UNITS	HT[V]
Y3UNITS	ABSORBANCE
FIRSTX	280.0000
LASTX	185.0000
NPOINTS	476
FIRSTY	0.33474
MAXY	49.74866
MINY	-20.80989
XYDATA
280.0000	0.334736	283.21	1.0696
279.8000	0.329985	283.232	1.06984
279.6000	0.306597	283.272	1.07028
279.4000	0.285444	283.387	1.07156
279.2000	0.280359	283.49	1.07269
279.0000	0.271144	283.527	1.0731
278.8000	0.277806	283.56	1.07346
278.6000	0.275124	283.633	1.07427
278.4000	0.283178	283.74	1.07544
278.2000	0.309811	283.796	1.07606
278.0000	0.349408	283.838	1.07653
277.8000	0.352161	283.885	1.07704
277.6000	0.381089	283.931	1.07756
277.4000	0.406402	284.036	1.07871
277.2000	0.397726	284.162	1.0801
277.0000	0.350464	284.227	1.08082
276.8000	0.30344	284.279	1.08139
276.6000	0.295243	284.328	1.08193
276.4000	0.301105	284.379	1.08249
276.2000	0.294705	284.433	1.08309
276.0000	0.305229	284.486	1.08367
275.8000	0.30758	284.571	1.0846
275.6000	0.313748	284.682	1.08583
275.4000	0.330802	284.735	1.08641
275.2000	0.35118	284.78	1.0869
275.0000	0.35651	284.823	1.08738
274.8000	0.368308	284.875	1.08795
274.6000	0.381519	284.926	1.08851
274.4000	0.355586	284.96	1.08888
274.2000	0.323021	285.004	1.08937
274.0000	0.319817	285.067	1.09007
273.8000	0.333071	285.125	1.0907
273.6000	0.346203	285.17	1.0912
273.4000	0.367733	285.229	1.09185
273.2000	0.383308	285.275	1.09235
273.0000	0.351741	285.314	1.09278
272.8000	0.326382	285.355	1.09323
272.6000	0.292555	285.406	1.09379
272.4000	0.266349	285.468	1.09447
272.2000	0.2238	285.511	1.09494
272.0000	0.169974	285.561	1.09549
271.8000	0.11081	285.627	1.09622
271.6000	0.0602046	285.689	1.0969
271.4000	0.0157232	285.747	1.09753
271.2000	-0.020845	285.811	1.09824
271.0000	-0.0442424	285.88	1.099
270.8000	-0.0314466	285.964	1.09992
270.6000	-0.0314677	285.995	1.10026
270.4000	-0.0504456	286.047	1.10082
270.2000	-0.0587475	286.157	1.10204
270.0000	-0.025675	286.264	1.10321
269.8000	-0.00833334	286.368	1.10435
269.6000	0.0361494	286.466	1.10542
269.4000	0.0945863	286.56	1.10645
269.2000	0.150364	286.636	1.10729
269.0000	0.170964	286.701	1.108
268.8000	0.180504	286.802	1.10911
268.6000	0.184557	286.907	1.11026
268.4000	0.203486	287.037	1.11168
268.2000	0.231648	287.158	1.11301
268.0000	0.240729	287.222	1.1137
267.8000	0.209172	287.314	1.11471
267.6000	0.18856	287.432	1.116
267.4000	0.202143	287.551	1.1173
267.2000	0.210096	287.645	1.11833
267.0000	0.240245	287.714	1.11909
266.8000	0.262655	287.829	1.12035
266.6000	0.278701	287.968	1.12187
266.4000	0.264171	288.062	1.12289
266.2000	0.211094	288.145	1.1238
266.0000	0.148573	288.26	1.12506
265.8000	0.102737	288.373	1.12629
265.6000	0.0997741	288.465	1.12729
265.4000	0.121832	288.593	1.1287
265.2000	0.10802	288.715	1.13003
265.0000	0.0983652	288.81	1.13106
264.8000	0.133277	288.956	1.13265
264.6000	0.194569	289.084	1.13405
264.4000	0.260675	289.191	1.13522
264.2000	0.328812	289.342	1.13686
264.0000	0.32304	289.454	1.13808
263.8000	0.288746	289.592	1.13959
263.6000	0.243465	289.721	1.14099
263.4000	0.194146	289.829	1.14217
263.2000	0.13326	289.985	1.14386
263.0000	0.0837841	290.09	1.145
262.8000	0.0541038	290.226	1.14649
262.6000	0.0561594	290.348	1.14781
262.4000	0.0599235	290.483	1.14927
262.2000	0.0920265	290.615	1.15071
262.0000	0.141981	290.743	1.1521
261.8000	0.179403	290.907	1.15389
261.6000	0.215087	291.048	1.15541
261.4000	0.250947	291.177	1.15681
261.2000	0.283701	291.32	1.15837
261.0000	0.325034	291.457	1.15985
260.8000	0.355365	291.607	1.16148
260.6000	0.364419	291.742	1.16294
260.4000	0.347892	291.887	1.16452
260.2000	0.316733	292.036	1.16613
260.0000	0.279074	292.21	1.16802
259.8000	0.25085	292.357	1.1696
259.6000	0.233899	292.504	1.17119
259.4000	0.212772	292.656	1.17284
259.2000	0.171994	292.817	1.17459
259.0000	0.112457	292.983	1.17638
258.8000	0.0763295	293.144	1.17812
258.6000	0.0934257	293.309	1.1799
258.4000	0.128216	293.47	1.18163
258.2000	0.12061	293.62	1.18326
258.0000	0.0883106	293.776	1.18494
257.8000	0.0774725	293.925	1.18655
257.6000	0.0898643	294.086	1.18829
257.4000	0.0814129	294.256	1.19012
257.2000	0.0784837	294.409	1.19177
257.0000	0.0676709	294.54	1.19318
256.8000	0.1001	294.686	1.19475
256.6000	0.141147	294.833	1.19633
256.4000	0.159234	295.008	1.19822
256.2000	0.159276	295.175	1.20002
256.0000	0.173944	295.307	1.20144
255.8000	0.20608	295.449	1.20297
255.6000	0.216024	295.591	1.20449
255.4000	0.19946	295.766	1.20637
255.2000	0.194681	295.946	1.2083
255.0000	0.203437	296.089	1.20984
254.8000	0.206773	296.231	1.21136
254.6000	0.184969	296.384	1.213
254.4000	0.157796	296.558	1.21487
254.2000	0.0873167	296.708	1.21648
254.0000	0.0646061	296.867	1.21818
253.8000	0.0642887	297.024	1.21986
253.6000	0.0462311	297.177	1.22151
253.4000	0.0354816	297.324	1.22308
253.2000	0.032198	297.474	1.22469
253.0000	0.0531359	297.635	1.22641
252.8000	0.0819654	297.792	1.22809
252.6000	0.103287	297.95	1.22978
252.4000	0.120582	298.094	1.23132
252.2000	0.143831	298.239	1.23287
252.0000	0.164218	298.396	1.23455
251.8000	0.175108	298.556	1.23625
251.6000	0.178972	298.703	1.23783
251.4000	0.152954	298.887	1.23979
251.2000	0.16756	299.053	1.24156
251.0000	0.175234	299.194	1.24306
250.8000	0.158477	299.342	1.24464
250.6000	0.142758	299.498	1.2463
250.4000	0.099922	299.67	1.24813
250.2000	0.0540955	299.82	1.24974
250.0000	0.0482197	299.998	1.25163
249.8000	0.0127026	300.16	1.25336
249.6000	-0.0506881	300.309	1.25494
249.4000	-0.1098	300.487	1.25683
249.2000	-0.165414	300.644	1.2585
249.0000	-0.191484	300.801	1.26017
248.8000	-0.201186	300.966	1.26192
248.6000	-0.230932	301.122	1.26358
248.4000	-0.275285	301.273	1.26518
248.2000	-0.282936	301.45	1.26706
248.0000	-0.254902	301.631	1.26898
247.8000	-0.261631	301.793	1.2707
247.6000	-0.282293	301.948	1.27235
247.4000	-0.27619	302.109	1.27405
247.2000	-0.236821	302.28	1.27586
247.0000	-0.258236	302.448	1.27764
246.8000	-0.288692	302.634	1.27961
246.6000	-0.326902	302.844	1.28183
246.4000	-0.386688	303.036	1.28385
246.2000	-0.431299	303.233	1.28594
246.0000	-0.487512	303.409	1.2878
245.8000	-0.57251	303.61	1.28992
245.6000	-0.617095	303.8	1.29193
245.4000	-0.591031	303.996	1.294
245.2000	-0.573978	304.179	1.29593
245.0000	-0.604052	304.361	1.29784
244.8000	-0.609163	304.577	1.30012
244.6000	-0.610406	304.772	1.30218
244.4000	-0.61065	305.002	1.3046
244.2000	-0.617901	305.194	1.30662
244.0000	-0.645211	305.367	1.30844
243.8000	-0.74975	305.601	1.3109
243.6000	-0.868194	305.823	1.31324
243.4000	-0.938634	306.028	1.31539
243.2000	-0.999973	306.259	1.31782
243.0000	-1.0972	306.511	1.32046
242.8000	-1.17804	306.734	1.32279
242.6000	-1.26206	306.956	1.32513
242.4000	-1.36337	307.182	1.32749
242.2000	-1.45494	307.447	1.33026
242.0000	-1.5239	307.742	1.33336
241.8000	-1.60478	307.994	1.33599
241.6000	-1.64166	308.237	1.33852
241.4000	-1.68111	308.503	1.34131
241.2000	-1.80432	308.79	1.3443
241.0000	-1.94315	309.067	1.3472
240.8000	-2.061	309.349	1.35013
240.6000	-2.17386	309.642	1.35319
240.4000	-2.27875	309.936	1.35625
240.2000	-2.40459	310.25	1.35952
240.0000	-2.52102	310.583	1.36298
239.8000	-2.61895	310.921	1.3665
239.6000	-2.71506	311.245	1.36985
239.4000	-2.83111	311.585	1.37338
239.2000	-2.9637	311.935	1.37701
239.0000	-3.07792	312.284	1.38063
238.8000	-3.18183	312.637	1.38428
238.6000	-3.31476	312.995	1.38798
238.4000	-3.48848	313.36	1.39175
238.2000	-3.63386	313.714	1.39541
238.0000	-3.80388	314.097	1.39936
237.8000	-3.95821	314.51	1.40362
237.6000	-4.09912	314.894	1.40757
237.4000	-4.23018	315.278	1.41152
237.2000	-4.32769	315.699	1.41585
237.0000	-4.43446	316.127	1.42025
236.8000	-4.55012	316.527	1.42435
236.6000	-4.67873	316.945	1.42863
236.4000	-4.81693	317.39	1.43318
236.2000	-4.96967	317.81	1.43748
236.0000	-5.158	318.27	1.44219
235.8000	-5.35167	318.721	1.44679
235.6000	-5.55101	319.179	1.45145
235.4000	-5.75213	319.633	1.45608
235.2000	-5.98982	320.113	1.46097
235.0000	-6.19115	320.588	1.46579
234.8000	-6.40508	321.059	1.47057
234.6000	-6.61933	321.524	1.4753
234.4000	-6.78546	321.998	1.48009
234.2000	-6.94507	322.496	1.48513
234.0000	-7.10443	322.988	1.49011
233.8000	-7.27093	323.479	1.49506
233.6000	-7.49243	323.973	1.50005
233.4000	-7.7215	324.475	1.5051
233.2000	-7.92313	324.97	1.51008
233.0000	-8.11107	325.47	1.5151
232.8000	-8.29043	325.977	1.52019
232.6000	-8.50036	326.468	1.52512
232.4000	-8.73379	326.967	1.53012
232.2000	-8.87929	327.474	1.53518
232.0000	-9.04077	328.004	1.54048
231.8000	-9.27161	328.508	1.54551
231.6000	-9.4833	328.992	1.55033
231.4000	-9.69373	329.508	1.55546
231.2000	-9.97514	330.036	1.56071
231.0000	-10.2679	330.532	1.56564
230.8000	-10.5401	330.996	1.57024
230.6000	-10.753	331.468	1.57491
230.4000	-10.9614	331.964	1.57982
230.2000	-11.1631	332.434	1.58447
230.0000	-11.3865	332.878	1.58886
229.8000	-11.6311	333.344	1.59345
229.6000	-11.8161	333.811	1.59805
229.4000	-11.9411	334.309	1.60295
229.2000	-12.1067	334.811	1.60788
229.0000	-12.2885	335.32	1.61288
228.8000	-12.4418	335.832	1.6179
228.6000	-12.6124	336.331	1.62279
228.4000	-12.8222	336.836	1.62772
228.2000	-12.9632	337.345	1.6327
228.0000	-13.0912	337.846	1.63758
227.8000	-13.2457	338.335	1.64235
227.6000	-13.4928	338.803	1.64691
227.4000	-13.7225	339.285	1.65159
227.2000	-13.9101	339.757	1.65617
227.0000	-14.0903	340.242	1.66088
226.8000	-14.2199	340.708	1.66539
226.6000	-14.3426	341.171	1.66987
226.4000	-14.4883	341.653	1.67453
226.2000	-14.6135	342.114	1.67899
226.0000	-14.7256	342.608	1.68375
225.8000	-14.832	343.093	1.68842
225.6000	-14.9279	343.52	1.69253
225.4000	-14.978	343.949	1.69665
225.2000	-15.0731	344.397	1.70095
225.0000	-15.2095	344.887	1.70565
224.8000	-15.3396	345.376	1.71033
224.6000	-15.4427	345.841	1.71479
224.4000	-15.5533	346.292	1.7191
224.2000	-15.6572	346.762	1.72358
224.0000	-15.7005	347.227	1.72802
223.8000	-15.7845	347.707	1.73259
223.6000	-15.9163	348.2	1.73728
223.4000	-16.0756	348.688	1.74191
223.2000	-16.2191	349.159	1.74638
223.0000	-16.3565	349.607	1.75063
222.8000	-16.4544	350.068	1.75499
222.6000	-16.4647	350.569	1.75973
222.4000	-16.5049	351.072	1.76448
222.2000	-16.5684	351.572	1.7692
222.0000	-16.6025	352.049	1.77369
221.8000	-16.6267	352.562	1.77851
221.6000	-16.6234	353.053	1.78313
221.4000	-16.5611	353.569	1.78797
221.2000	-16.5172	354.104	1.79299
221.0000	-16.5518	354.627	1.79788
220.8000	-16.5804	355.154	1.80281
220.6000	-16.6251	355.687	1.80778
220.4000	-16.7129	356.203	1.8126
220.2000	-16.7901	356.734	1.81754
220.0000	-16.8675	357.288	1.82269
219.8000	-16.9229	357.835	1.82777
219.6000	-17.0077	358.377	1.83279
219.4000	-17.0792	358.919	1.83781
219.2000	-17.1112	359.479	1.84299
219.0000	-17.1352	360.052	1.84828
218.8000	-17.1584	360.605	1.85338
218.6000	-17.1696	361.145	1.85835
218.4000	-17.1405	361.716	1.8636
218.2000	-17.1166	362.283	1.8688
218.0000	-17.0342	362.871	1.8742
217.8000	-17.0046	363.482	1.87978
217.6000	-17.0511	364.077	1.88522
217.4000	-17.0818	364.666	1.8906
217.2000	-17.0727	365.276	1.89615
217.0000	-16.978	365.885	1.90169
216.8000	-16.8703	366.504	1.90731
216.6000	-16.8282	367.135	1.91303
216.4000	-16.7647	367.783	1.9189
216.2000	-16.7265	368.426	1.92471
216.0000	-16.6817	369.07	1.93052
215.8000	-16.6495	369.739	1.93654
215.6000	-16.581	370.377	1.94228
215.4000	-16.5726	371.072	1.94852
215.2000	-16.6093	371.777	1.95483
215.0000	-16.7652	372.452	1.96086
214.8000	-16.9478	373.164	1.96722
214.6000	-17.0761	373.885	1.97364
214.4000	-17.1124	374.591	1.97992
214.2000	-17.1099	375.309	1.98629
214.0000	-17.1128	376.053	1.99288
213.8000	-17.1251	376.829	1.99974
213.6000	-17.1031	377.613	2.00665
213.4000	-17.1407	378.422	2.01377
213.2000	-17.2543	379.266	2.02118
213.0000	-17.3181	380.111	2.02859
212.8000	-17.3201	380.979	2.03618
212.6000	-17.4357	381.843	2.04372
212.4000	-17.6028	382.724	2.05137
212.2000	-17.8166	383.657	2.05948
212.0000	-17.9795	384.594	2.06759
211.8000	-18.1407	385.563	2.07596
211.6000	-18.2976	386.56	2.08454
211.4000	-18.4242	387.547	2.09302
211.2000	-18.5517	388.559	2.10169
211.0000	-18.6876	389.605	2.11062
210.8000	-18.9005	390.663	2.11963
210.6000	-19.0996	391.734	2.12872
210.4000	-19.2868	392.827	2.13797
210.2000	-19.4235	393.96	2.14753
210.0000	-19.5515	395.13	2.15737
209.8000	-19.6664	396.323	2.16737
209.6000	-19.7156	397.529	2.17745
209.4000	-19.8407	398.771	2.18779
209.2000	-20.036	400.049	2.19839
209.0000	-20.2337	401.342	2.20908
208.8000	-20.3172	402.681	2.2201
208.6000	-20.3791	404.043	2.23128
208.4000	-20.5363	405.42	2.24253
208.2000	-20.7	406.817	2.25389
208.0000	-20.8017	408.273	2.2657
207.8000	-20.8099	409.758	2.27768
207.6000	-20.7823	411.296	2.29003
207.4000	-20.6992	412.85	2.30246
207.2000	-20.4672	414.387	2.31469
207.0000	-20.2157	415.978	2.3273
206.8000	-20.0567	417.629	2.34032
206.6000	-19.9638	419.303	2.35346
206.4000	-19.8188	420.984	2.36657
206.2000	-19.4902	422.681	2.37976
206.0000	-19.0978	424.403	2.39306
205.8000	-18.7518	426.172	2.40665
205.6000	-18.4032	427.999	2.42061
205.4000	-17.9413	429.86	2.43476
205.2000	-17.3521	431.769	2.44917
205.0000	-16.8032	433.712	2.46377
204.8000	-16.2943	435.701	2.47861
204.6000	-15.7356	437.69	2.49336
204.4000	-15.0826	439.71	2.50753
204.2000	-14.5222	441.778	2.5219
204.0000	-13.8723	443.881	2.53647
203.8000	-13.1027	446.015	2.55122
203.6000	-12.2446	448.183	2.56617
203.4000	-11.3627	450.384	2.58131
203.2000	-10.4716	452.605	2.59655
203.0000	-9.64072	454.852	2.61192
202.8000	-8.77855	457.178	2.6278
202.6000	-7.78013	459.51	2.64368
202.4000	-6.70126	461.85	2.65957
202.2000	-5.56643	464.232	2.6757
202.0000	-4.57253	466.659	2.69209
201.8000	-3.45196	469.088	2.70845
201.6000	-2.23393	471.571	2.72513
201.4000	-1.02478	474.077	2.74191
201.2000	0.3328	476.575	2.75859
201.0000	1.84493	479.095	2.77537
200.8000	3.35953	481.619	2.79213
200.6000	4.75396	484.154	2.80891
200.4000	6.1896	486.725	2.82588
200.2000	7.6054	489.341	2.84309
200.0000	9.13825	491.971	2.86034
199.8000	10.7886	494.56	2.87727
199.6000	12.3684	497.133	2.89405
199.4000	14.1142	499.658	2.91046
199.2000	15.744	502.174	2.92676
199.0000	17.4961	504.738	2.94333
198.8000	19.2389	507.298	2.95981
198.6000	20.9469	509.843	2.97616
198.4000	22.7078	512.4	2.99252
198.2000	24.5402	514.902	3.00849
198.0000	26.1498	517.361	3.02414
197.8000	27.7189	519.857	3.03998
197.6000	29.4287	522.307	3.05547
197.4000	30.9994	524.716	3.07066
197.2000	32.4185	527.026	3.08519
197.0000	33.7068	529.341	3.0997
196.8000	34.9624	531.635	3.11405
196.6000	36.0665	533.866	3.12795
196.4000	37.4375	536.043	3.14149
196.2000	39.0445	538.11	3.15431
196.0000	40.3577	540.07	3.16643
195.8000	41.5287	541.981	3.17823
195.6000	42.5904	543.832	3.18963
195.4000	43.6566	545.52	3.19999
195.2000	44.7329	547.143	3.20995
195.0000	45.6608	548.662	3.21924
194.8000	46.5242	550.068	3.22782
194.6000	47.2246	551.363	3.23572
194.4000	47.736	552.601	3.24325
194.2000	47.9095	553.802	3.25055
194.0000	47.9619	554.926	3.25737
193.8000	48.0544	555.948	3.26356
193.6000	48.4763	556.867	3.26913
193.4000	48.9521	557.745	3.27444
193.2000	48.9714	558.596	3.27958
193.0000	49.1339	559.432	3.28462
192.8000	49.3394	560.144	3.2889
192.6000	49.7487	560.718	3.29236
192.4000	49.708	561.12	3.29478
192.2000	49.2666	561.439	3.2967
192.0000	48.9928	561.702	3.29828
191.8000	48.4599	561.899	3.29947
191.6000	47.8845	562.095	3.30064
191.4000	47.1958	562.295	3.30185
191.2000	46.7428	562.467	3.30288
191.0000	46.3947	562.667	3.30408
190.8000	45.9223	562.776	3.30474
190.6000	45.4848	562.704	3.3043
190.4000	44.8954	562.419	3.30259
190.2000	44.6165	561.904	3.2995
190.0000	44.4194	561.257	3.29561
189.8000	44.0631	560.6	3.29165
189.6000	43.207	559.991	3.28798
189.4000	42.1987	559.519	3.28514
189.2000	41.185	559.208	3.28327
189.0000	39.9094	558.992	3.28196
188.8000	38.709	558.801	3.2808
188.6000	37.7608	558.535	3.2792
188.4000	36.9741	558.058	3.27631
188.2000	36.1608	557.23	3.27131
188.0000	35.3517	556.12	3.2646
187.8000	34.539	554.985	3.25772
187.6000	33.7367	553.945	3.25141
187.4000	33.0296	553.203	3.24691
187.2000	32.4567	552.872	3.24489
187.0000	31.848	552.898	3.24504
186.8000	30.9572	553.107	3.2463
186.6000	29.997	553.2	3.24685
186.4000	29.0045	552.897	3.245
186.2000	27.8416	551.964	3.23933
186.0000	26.6617	550.661	3.23141
185.8000	25.8275	549.479	3.2242
185.6000	25.0263	548.849	3.22036
185.4000	24.2973	549.066	3.22167
185.2000	23.6587	550.11	3.22802
185.0000	23.1052	551.482	3.23635
