# Supplementary material for: The Energetics of Streptococcal Enolase Octamer Formation: The Quantitative Contributions of the Last Eight Amino Acids at the Carboxy-Terminus
Source: PLoS One. 2015 Aug 19;10(8):e0135754. doi: 10.1371/journal.pone.0135754 (PMC4546058; doi:10.1371/journal.pone.0135754)
Supplement: S1 File — (ZIP) [file pone.0135754.s003.zip › cd truncated enolase/Str enol FL corr sm.txt]

TITLE	FG
DATA TYPE	
ORIGIN	JASCO
OWNER	
DATE	15/01/15
TIME	14:55:15
SPECTROMETER/DATA SYSTEM	JASCO Corp., J-810, Rev. 1.00
RESOLUTION	
DELTAX	-0.2
XUNITS	NANOMETERS
YUNITS	CD[mdeg]
Y2UNITS	HT[V]
Y3UNITS	ABSORBANCE
FIRSTX	280.0000
LASTX	185.0000
NPOINTS	476
FIRSTY	0.13581
MAXY	25.08457
MINY	-10.94978
XYDATA
280.0000	0.135806	282.905	1.06623
279.8000	0.09485	282.929	1.06649
279.6000	0.0484873	282.955	1.06679
279.4000	0.00306363	283.056	1.06789
279.2000	-0.0390857	283.148	1.06892
279.0000	-0.0736409	283.195	1.06944
278.8000	-0.0895345	283.242	1.06996
278.6000	-0.0917474	283.312	1.07073
278.4000	-0.0614925	283.419	1.07191
278.2000	-0.03975	283.476	1.07254
278.0000	-0.0186983	283.526	1.07309
277.8000	0.00695337	283.573	1.0736
277.6000	0.0560486	283.631	1.07425
277.4000	0.084165	283.721	1.07524
277.2000	0.0710423	283.826	1.0764
277.0000	0.0645965	283.879	1.07698
276.8000	0.0468967	283.93	1.07754
276.6000	0.0461204	283.998	1.07829
276.4000	0.0363861	284.062	1.07899
276.2000	0.0163162	284.108	1.07951
276.0000	0.0211574	284.154	1.08001
275.8000	0.0194612	284.245	1.08102
275.6000	0.0294381	284.361	1.08229
275.4000	0.0247521	284.418	1.08291
275.2000	0.0260821	284.475	1.08355
275.0000	0.0314242	284.518	1.08402
274.8000	0.0267427	284.567	1.08456
274.6000	0.00182098	284.617	1.08511
274.4000	-0.0463649	284.666	1.08565
274.2000	-0.061888	284.706	1.08609
274.0000	-0.056336	284.759	1.08667
273.8000	-0.0275443	284.815	1.0873
273.6000	-0.00928723	284.863	1.08782
273.4000	0.0239617	284.906	1.0883
273.2000	0.0649852	284.973	1.08902
273.0000	0.072562	285.036	1.08972
272.8000	0.102886	285.088	1.09029
272.6000	0.112247	285.137	1.09083
272.4000	0.115377	285.191	1.09143
272.2000	0.0845864	285.245	1.09202
272.0000	0.018213	285.302	1.09264
271.8000	-0.0524595	285.367	1.09336
271.6000	-0.109476	285.433	1.09408
271.4000	-0.141768	285.489	1.09471
271.2000	-0.18538	285.563	1.09551
271.0000	-0.213061	285.646	1.09642
270.8000	-0.198791	285.733	1.09738
270.6000	-0.18599	285.764	1.09772
270.4000	-0.163441	285.821	1.09835
270.2000	-0.141327	285.93	1.09955
270.0000	-0.103681	286.028	1.10062
269.8000	-0.0903621	286.128	1.10172
269.6000	-0.0645569	286.233	1.10286
269.4000	-0.050429	286.344	1.10409
269.2000	-0.0457121	286.421	1.10493
269.0000	-0.0482636	286.475	1.10552
268.8000	-0.0628474	286.581	1.10668
268.6000	-0.0805627	286.703	1.10803
268.4000	-0.110466	286.831	1.10943
268.2000	-0.111739	286.959	1.11082
268.0000	-0.0989515	287.025	1.11155
267.8000	-0.101028	287.115	1.11253
267.6000	-0.0761094	287.239	1.1139
267.4000	-0.068829	287.365	1.11528
267.2000	-0.0892268	287.467	1.11638
267.0000	-0.0937412	287.537	1.11716
266.8000	-0.0829936	287.65	1.11839
266.6000	-0.0899331	287.786	1.11987
266.4000	-0.0885132	287.876	1.12086
266.2000	-0.0928387	287.973	1.12192
266.0000	-0.103347	288.111	1.12343
265.8000	-0.114829	288.224	1.12466
265.6000	-0.112711	288.311	1.12562
265.4000	-0.0919739	288.449	1.12712
265.2000	-0.0658865	288.564	1.12838
265.0000	-0.0290361	288.656	1.12938
264.8000	0.0090047	288.811	1.13107
264.6000	0.0375636	288.949	1.13258
264.4000	0.0314034	289.065	1.13384
264.2000	0.0294579	289.214	1.13546
264.0000	0.0116705	289.324	1.13666
263.8000	-0.00880539	289.468	1.13823
263.6000	-0.00170184	289.613	1.13981
263.4000	-0.00985835	289.726	1.14104
263.2000	-0.0541258	289.872	1.14264
263.0000	-0.100883	289.992	1.14393
262.8000	-0.135399	290.138	1.14552
262.6000	-0.174073	290.265	1.14691
262.4000	-0.216628	290.404	1.14842
262.2000	-0.22384	290.546	1.14997
262.0000	-0.214244	290.676	1.15138
261.8000	-0.181748	290.838	1.15313
261.6000	-0.153176	290.98	1.15468
261.4000	-0.0957994	291.113	1.15613
261.2000	-0.0555954	291.271	1.15784
261.0000	0.00418611	291.408	1.15932
260.8000	0.0739912	291.554	1.1609
260.6000	0.0917045	291.696	1.16244
260.4000	0.061569	291.832	1.16392
260.2000	0.0500233	291.989	1.16562
260.0000	0.0126687	292.172	1.1676
259.8000	-0.0490894	292.322	1.16923
259.6000	-0.0792618	292.464	1.17077
259.4000	-0.083743	292.632	1.17258
259.2000	-0.107141	292.798	1.17437
259.0000	-0.113704	292.951	1.17603
258.8000	-0.110377	293.116	1.17782
258.6000	-0.0886515	293.276	1.17954
258.4000	-0.0836701	293.43	1.1812
258.2000	-0.0737154	293.59	1.18293
258.0000	-0.0644295	293.75	1.18466
257.8000	-0.0620163	293.909	1.18638
257.6000	-0.0445704	294.077	1.18819
257.4000	-0.0207392	294.238	1.18992
257.2000	-0.0108331	294.385	1.19151
257.0000	-0.0090783	294.517	1.19293
256.8000	0.0219096	294.682	1.19471
256.6000	0.0167628	294.847	1.19649
256.4000	-0.0201976	295.022	1.19837
256.2000	-0.0341863	295.179	1.20006
256.0000	-0.0438995	295.31	1.20147
255.8000	-0.0669113	295.472	1.20321
255.6000	-0.0733527	295.626	1.20487
255.4000	-0.101506	295.802	1.20676
255.2000	-0.117579	295.981	1.20868
255.0000	-0.136089	296.119	1.21016
254.8000	-0.148067	296.255	1.21162
254.6000	-0.139464	296.407	1.21325
254.4000	-0.148439	296.59	1.21522
254.2000	-0.176267	296.743	1.21686
254.0000	-0.194264	296.903	1.21857
253.8000	-0.181539	297.059	1.22024
253.6000	-0.186089	297.21	1.22186
253.4000	-0.172182	297.363	1.2235
253.2000	-0.152856	297.515	1.22512
253.0000	-0.142292	297.679	1.22688
252.8000	-0.0937385	297.833	1.22853
252.6000	-0.0872715	297.99	1.23021
252.4000	-0.0901636	298.141	1.23183
252.2000	-0.0824744	298.291	1.23342
252.0000	-0.0607705	298.449	1.23512
251.8000	-0.0438603	298.613	1.23686
251.6000	-0.0479323	298.758	1.23842
251.4000	-0.0461151	298.922	1.24016
251.2000	-0.0414761	299.083	1.24188
251.0000	-0.00704271	299.234	1.24349
250.8000	-0.00479413	299.383	1.24508
250.6000	0.0224351	299.541	1.24676
250.4000	0.0378245	299.722	1.24869
250.2000	0.00437564	299.877	1.25034
250.0000	0.00797385	300.049	1.25217
249.8000	-0.0253709	300.208	1.25386
249.6000	-0.0648452	300.354	1.25542
249.4000	-0.088614	300.528	1.25727
249.2000	-0.127201	300.683	1.25891
249.0000	-0.171758	300.834	1.26052
248.8000	-0.207603	300.989	1.26216
248.6000	-0.284864	301.145	1.26383
248.4000	-0.34991	301.307	1.26554
248.2000	-0.355913	301.478	1.26735
248.0000	-0.346406	301.653	1.26921
247.8000	-0.342354	301.814	1.27093
247.6000	-0.36538	301.974	1.27261
247.4000	-0.373506	302.123	1.2742
247.2000	-0.337281	302.285	1.27591
247.0000	-0.314244	302.446	1.27762
246.8000	-0.271308	302.624	1.2795
246.6000	-0.240185	302.821	1.28159
246.4000	-0.225095	303.007	1.28356
246.2000	-0.233165	303.197	1.28556
246.0000	-0.261007	303.365	1.28734
245.8000	-0.301742	303.551	1.2893
245.6000	-0.313491	303.733	1.29122
245.4000	-0.309279	303.934	1.29334
245.2000	-0.325775	304.117	1.29527
245.0000	-0.344531	304.289	1.29709
244.8000	-0.352865	304.481	1.29911
244.6000	-0.372559	304.654	1.30093
244.4000	-0.394291	304.87	1.30321
244.2000	-0.375915	305.049	1.30509
244.0000	-0.376373	305.21	1.30679
243.8000	-0.426046	305.425	1.30905
243.6000	-0.498923	305.639	1.3113
243.4000	-0.549875	305.839	1.3134
243.2000	-0.580217	306.042	1.31553
243.0000	-0.635044	306.275	1.31798
242.8000	-0.691906	306.486	1.3202
242.6000	-0.727594	306.699	1.32242
242.4000	-0.794589	306.904	1.32458
242.2000	-0.87535	307.136	1.32701
242.0000	-0.942207	307.392	1.32968
241.8000	-1.02715	307.618	1.33206
241.6000	-1.05144	307.857	1.33456
241.4000	-1.06162	308.084	1.33693
241.2000	-1.13567	308.315	1.33934
241.0000	-1.2036	308.578	1.34209
240.8000	-1.26987	308.826	1.34468
240.6000	-1.30531	309.073	1.34725
240.4000	-1.32706	309.35	1.35015
240.2000	-1.36145	309.63	1.35306
240.0000	-1.39737	309.916	1.35604
239.8000	-1.39858	310.208	1.35907
239.6000	-1.43317	310.489	1.362
239.4000	-1.49226	310.784	1.36507
239.2000	-1.54035	311.078	1.36812
239.0000	-1.58853	311.385	1.37131
238.8000	-1.62398	311.704	1.37462
238.6000	-1.69568	312.012	1.3778
238.4000	-1.77714	312.304	1.38083
238.2000	-1.86393	312.585	1.38374
238.0000	-1.9883	312.915	1.38716
237.8000	-2.10647	313.258	1.3907
237.6000	-2.19785	313.589	1.39412
237.4000	-2.25704	313.899	1.39732
237.2000	-2.3034	314.255	1.40099
237.0000	-2.32895	314.623	1.40478
236.8000	-2.39711	314.954	1.40818
236.6000	-2.50862	315.307	1.41182
236.4000	-2.59504	315.664	1.41549
236.2000	-2.71825	315.996	1.4189
236.0000	-2.85964	316.39	1.42294
235.8000	-2.96994	316.759	1.42673
235.6000	-3.05624	317.131	1.43054
235.4000	-3.15748	317.505	1.43437
235.2000	-3.2955	317.887	1.43827
235.0000	-3.40491	318.265	1.44213
234.8000	-3.45024	318.655	1.44611
234.6000	-3.47183	319.03	1.44994
234.4000	-3.50669	319.398	1.45369
234.2000	-3.56417	319.786	1.45764
234.0000	-3.64917	320.175	1.46159
233.8000	-3.73345	320.577	1.46568
233.6000	-3.85207	320.979	1.46977
233.4000	-4.06032	321.388	1.47391
233.2000	-4.21747	321.784	1.47793
233.0000	-4.34682	322.194	1.48208
232.8000	-4.49103	322.607	1.48626
232.6000	-4.65898	322.985	1.49007
232.4000	-4.83525	323.393	1.49419
232.2000	-4.91971	323.798	1.49828
232.0000	-4.99668	324.21	1.50244
231.8000	-5.13086	324.605	1.50641
231.6000	-5.19674	324.986	1.51025
231.4000	-5.23715	325.406	1.51446
231.2000	-5.34329	325.823	1.51865
231.0000	-5.44952	326.239	1.52282
230.8000	-5.58497	326.628	1.52672
230.6000	-5.70697	327.007	1.53051
230.4000	-5.82028	327.395	1.53439
230.2000	-5.91294	327.766	1.5381
230.0000	-6.0152	328.146	1.5419
229.8000	-6.13677	328.526	1.54568
229.6000	-6.1928	328.908	1.54949
229.4000	-6.22231	329.309	1.55348
229.2000	-6.31948	329.709	1.55747
229.0000	-6.41498	330.134	1.56168
228.8000	-6.50087	330.564	1.56596
228.6000	-6.60174	330.989	1.57018
228.4000	-6.74515	331.408	1.57432
228.2000	-6.90532	331.829	1.57848
228.0000	-7.05052	332.247	1.58262
227.8000	-7.18226	332.631	1.58642
227.6000	-7.34144	333.01	1.59016
227.4000	-7.42804	333.417	1.59417
227.2000	-7.51617	333.795	1.59789
227.0000	-7.60134	334.192	1.6018
226.8000	-7.62137	334.576	1.60558
226.6000	-7.6502	334.964	1.60938
226.4000	-7.69852	335.365	1.61332
226.2000	-7.7323	335.745	1.61705
226.0000	-7.76731	336.145	1.62096
225.8000	-7.79619	336.54	1.62483
225.6000	-7.82552	336.912	1.62847
225.4000	-7.85563	337.288	1.63214
225.2000	-7.89288	337.674	1.63591
225.0000	-7.9469	338.095	1.64001
224.8000	-7.97494	338.49	1.64386
224.6000	-7.98195	338.863	1.64749
224.4000	-8.02821	339.249	1.65124
224.2000	-8.09346	339.646	1.6551
224.0000	-8.10364	340.041	1.65893
223.8000	-8.14383	340.445	1.66285
223.6000	-8.21128	340.851	1.66678
223.4000	-8.25124	341.233	1.67048
223.2000	-8.3319	341.625	1.67427
223.0000	-8.42344	342.012	1.678
222.8000	-8.43406	342.414	1.68188
222.6000	-8.40027	342.832	1.68591
222.4000	-8.41116	343.225	1.68969
222.2000	-8.4488	343.61	1.6934
222.0000	-8.47447	343.996	1.6971
221.8000	-8.51119	344.422	1.7012
221.6000	-8.57582	344.83	1.70511
221.4000	-8.62334	345.249	1.70912
221.2000	-8.63842	345.672	1.71317
221.0000	-8.71633	346.09	1.71716
220.8000	-8.74102	346.513	1.7212
220.6000	-8.72757	346.944	1.72531
220.4000	-8.79945	347.376	1.72944
220.2000	-8.84313	347.81	1.73357
220.0000	-8.84596	348.243	1.73768
219.8000	-8.82888	348.69	1.74193
219.6000	-8.87242	349.129	1.7461
219.4000	-8.92311	349.563	1.75021
219.2000	-8.93109	350.011	1.75446
219.0000	-8.95557	350.484	1.75893
218.8000	-9.02483	350.938	1.76321
218.6000	-9.08507	351.36	1.7672
218.4000	-9.08278	351.811	1.77145
218.2000	-9.06776	352.282	1.77588
218.0000	-8.97134	352.76	1.78037
217.8000	-8.94563	353.231	1.7848
217.6000	-8.95126	353.697	1.78917
217.4000	-8.91466	354.153	1.79345
217.2000	-8.8375	354.643	1.79803
217.0000	-8.75103	355.128	1.80256
216.8000	-8.69792	355.617	1.80713
216.6000	-8.62308	356.112	1.81175
216.4000	-8.53753	356.615	1.81643
216.2000	-8.53396	357.105	1.82099
216.0000	-8.50546	357.597	1.82555
215.8000	-8.50602	358.107	1.83029
215.6000	-8.46244	358.609	1.83494
215.4000	-8.42872	359.12	1.83967
215.2000	-8.4655	359.64	1.84448
215.0000	-8.57237	360.138	1.84907
214.8000	-8.636	360.673	1.85401
214.6000	-8.65309	361.216	1.859
214.4000	-8.65083	361.752	1.86393
214.2000	-8.662	362.28	1.86877
214.0000	-8.70672	362.827	1.87379
213.8000	-8.7367	363.406	1.87909
213.6000	-8.7443	363.984	1.88437
213.4000	-8.85487	364.574	1.88976
213.2000	-9.01098	365.2	1.89546
213.0000	-9.14198	365.817	1.90108
212.8000	-9.1716	366.436	1.9067
212.6000	-9.22877	367.063	1.91238
212.4000	-9.36695	367.692	1.91808
212.2000	-9.46845	368.368	1.92419
212.0000	-9.48937	369.034	1.93019
211.8000	-9.49603	369.71	1.93628
211.6000	-9.523	370.407	1.94254
211.4000	-9.53821	371.109	1.94884
211.2000	-9.55688	371.816	1.95518
211.0000	-9.61542	372.547	1.96171
210.8000	-9.74128	373.286	1.96831
210.6000	-9.85811	374.031	1.97494
210.4000	-9.97435	374.775	1.98155
210.2000	-9.97812	375.515	1.98811
210.0000	-9.9905	376.285	1.99493
209.8000	-10.1012	377.083	2.00198
209.6000	-10.1757	377.887	2.00906
209.4000	-10.2827	378.722	2.01641
209.2000	-10.4303	379.58	2.02394
209.0000	-10.603	380.427	2.03136
208.8000	-10.6476	381.296	2.03894
208.6000	-10.6322	382.192	2.04675
208.4000	-10.7168	383.099	2.05463
208.2000	-10.8765	384.007	2.06251
208.0000	-10.9498	384.953	2.07069
207.8000	-10.8657	385.902	2.07888
207.6000	-10.7994	386.865	2.08716
207.4000	-10.6886	387.852	2.09563
207.2000	-10.5509	388.817	2.10389
207.0000	-10.4665	389.787	2.11217
206.8000	-10.3748	390.802	2.12081
206.6000	-10.3384	391.843	2.12964
206.4000	-10.2612	392.872	2.13835
206.2000	-9.9518	393.912	2.14712
206.0000	-9.6758	394.955	2.1559
205.8000	-9.51103	396.013	2.16477
205.6000	-9.35638	397.107	2.17392
205.4000	-9.1364	398.227	2.18326
205.2000	-8.86589	399.35	2.1926
205.0000	-8.55847	400.49	2.20204
204.8000	-8.26733	401.648	2.2116
204.6000	-7.98053	402.822	2.22126
204.4000	-7.71045	404.014	2.23103
204.2000	-7.44625	405.206	2.24078
204.0000	-7.19547	406.408	2.25057
203.8000	-6.92107	407.622	2.26042
203.6000	-6.49487	408.841	2.27028
203.4000	-5.93469	410.085	2.2803
203.2000	-5.47105	411.343	2.29041
203.0000	-4.99154	412.617	2.3006
202.8000	-4.47409	413.899	2.31081
202.6000	-3.86472	415.169	2.3209
202.4000	-3.26746	416.481	2.33127
202.2000	-2.68139	417.799	2.34165
202.0000	-2.04739	419.135	2.35214
201.8000	-1.39018	420.478	2.36263
201.6000	-0.821429	421.821	2.37308
201.4000	-0.186158	423.139	2.3833
201.2000	0.424119	424.469	2.39356
201.0000	1.05157	425.828	2.40401
200.8000	1.81792	427.181	2.41437
200.6000	2.65754	428.53	2.42466
200.4000	3.59606	429.887	2.43496
200.2000	4.48659	431.255	2.4453
200.0000	5.25862	432.621	2.45559
199.8000	6.08244	433.955	2.46558
199.6000	6.78076	435.284	2.47551
199.4000	7.53371	436.59	2.48521
199.2000	8.45174	437.871	2.4947
199.0000	9.33237	439.153	2.50366
198.8000	10.1399	440.43	2.51254
198.6000	10.9921	441.713	2.52144
198.4000	11.9428	442.99	2.5303
198.2000	12.9642	444.235	2.53892
198.0000	13.8916	445.467	2.54743
197.8000	14.8332	446.71	2.55602
197.6000	15.6721	447.913	2.56431
197.4000	16.413	449.09	2.57241
197.2000	17.0472	450.214	2.58014
197.0000	17.5844	451.335	2.58784
196.8000	18.0861	452.428	2.59533
196.6000	18.7736	453.49	2.60261
196.4000	19.4542	454.518	2.60964
196.2000	20.0064	455.498	2.61634
196.0000	20.5296	456.432	2.62271
195.8000	21.0176	457.348	2.62896
195.6000	21.7355	458.204	2.63479
195.4000	22.3111	458.962	2.63995
195.2000	22.6536	459.686	2.64488
195.0000	23.0273	460.356	2.64943
194.8000	23.3658	460.975	2.65364
194.6000	23.7683	461.519	2.65733
194.4000	24.2111	462.002	2.6606
194.2000	24.5591	462.456	2.66368
194.0000	24.8675	462.888	2.6666
193.8000	25.0755	463.296	2.66936
193.6000	25.0732	463.666	2.67187
193.4000	25.0629	463.999	2.67413
193.2000	25.0846	464.306	2.6762
193.0000	25.0388	464.628	2.67838
192.8000	25.0391	464.888	2.68014
192.6000	24.9455	465.066	2.68134
192.4000	24.8777	465.139	2.68183
192.2000	24.8483	465.17	2.68204
192.0000	24.712	465.162	2.68199
191.8000	24.4684	465.116	2.68168
191.6000	24.3447	465.119	2.6817
191.4000	24.2421	465.147	2.68189
191.2000	23.9334	465.184	2.68214
191.0000	23.4816	465.26	2.68265
190.8000	23.12	465.269	2.68271
190.6000	22.9307	465.177	2.68209
190.4000	22.6756	464.93	2.68042
190.2000	22.34	464.533	2.67773
190.0000	22.048	464.085	2.67471
189.8000	21.7511	463.648	2.67175
189.6000	21.4628	463.229	2.66891
189.4000	21.1733	462.928	2.66687
189.2000	20.6934	462.762	2.66575
189.0000	20.2036	462.707	2.66537
188.8000	19.8588	462.715	2.66543
188.6000	19.4832	462.699	2.66532
188.4000	18.9849	462.513	2.66405
188.2000	18.589	462.086	2.66116
188.0000	18.363	461.437	2.65677
187.8000	18.0784	460.75	2.6521
187.6000	17.6367	460.172	2.64818
187.4000	17.2462	459.834	2.64588
187.2000	16.7693	459.801	2.64565
187.0000	16.2173	460.076	2.64752
186.8000	15.7545	460.51	2.65046
186.6000	15.3835	460.907	2.65315
186.4000	14.8337	461.032	2.65399
186.2000	14.1977	460.647	2.65138
186.0000	13.5318	459.949	2.64665
185.8000	12.8596	459.357	2.64263
185.6000	12.2531	459.177	2.64141
185.4000	11.7474	459.681	2.64483
185.2000	11.2984	460.906	2.65313
185.0000	10.8329	462.346	2.66288
