# Supplementary material for: The Energetics of Streptococcal Enolase Octamer Formation: The Quantitative Contributions of the Last Eight Amino Acids at the Carboxy-Terminus
Source: PLoS One. 2015 Aug 19;10(8):e0135754. doi: 10.1371/journal.pone.0135754 (PMC4546058; doi:10.1371/journal.pone.0135754)
Supplement: S1 File — (ZIP) [file pone.0135754.s003.zip › cd truncated enolase/Str enolDB corr sm.txt]

TITLE	DB
DATA TYPE	
ORIGIN	JASCO
OWNER	
DATE	15/01/15
TIME	12:10:27
SPECTROMETER/DATA SYSTEM	JASCO Corp., J-810, Rev. 1.00
RESOLUTION	
DELTAX	-0.2
XUNITS	NANOMETERS
YUNITS	CD[mdeg]
Y2UNITS	HT[V]
Y3UNITS	ABSORBANCE
FIRSTX	280.0000
LASTX	185.0000
NPOINTS	476
FIRSTY	0.28677
MAXY	32.94939
MINY	-13.48180
XYDATA
280.0000	0.286766	282.707	1.06404
279.8000	0.261548	282.729	1.06429
279.6000	0.229345	282.765	1.06468
279.4000	0.208354	282.858	1.06571
279.2000	0.188172	282.948	1.06671
279.0000	0.183326	282.998	1.06726
278.8000	0.194664	283.035	1.06767
278.6000	0.21676	283.116	1.06856
278.4000	0.24714	283.245	1.06999
278.2000	0.269455	283.309	1.07069
278.0000	0.287637	283.347	1.07111
277.8000	0.29375	283.389	1.07157
277.6000	0.308235	283.445	1.07219
277.4000	0.332382	283.542	1.07326
277.2000	0.355912	283.653	1.07449
277.0000	0.329345	283.703	1.07504
276.8000	0.305091	283.749	1.07555
276.6000	0.301461	283.798	1.07609
276.4000	0.273962	283.849	1.07665
276.2000	0.270146	283.898	1.07719
276.0000	0.309407	283.954	1.07781
275.8000	0.345834	284.048	1.07885
275.6000	0.343146	284.179	1.08028
275.4000	0.334124	284.236	1.08092
275.2000	0.342455	284.283	1.08144
275.0000	0.335107	284.33	1.08195
274.8000	0.346384	284.378	1.08248
274.6000	0.366734	284.427	1.08302
274.4000	0.342059	284.471	1.0835
274.2000	0.289602	284.513	1.08397
274.0000	0.261262	284.567	1.08456
273.8000	0.253831	284.612	1.08506
273.6000	0.239074	284.659	1.08557
273.4000	0.264257	284.706	1.08609
273.2000	0.315665	284.75	1.08657
273.0000	0.307504	284.801	1.08713
272.8000	0.275886	284.851	1.08769
272.6000	0.247896	284.899	1.08821
272.4000	0.231745	284.953	1.08881
272.2000	0.185891	285.011	1.08945
272.0000	0.150834	285.073	1.09013
271.8000	0.116711	285.138	1.09084
271.6000	0.0960367	285.204	1.09157
271.4000	0.0480544	285.274	1.09233
271.2000	0.0202111	285.345	1.09312
271.0000	0.0148087	285.423	1.09398
270.8000	0.0315677	285.514	1.09498
270.6000	0.0477269	285.546	1.09533
270.4000	0.0633069	285.597	1.09589
270.2000	0.0842014	285.688	1.09689
270.0000	0.10695	285.786	1.09797
269.8000	0.132202	285.898	1.09919
269.6000	0.176026	286.011	1.10044
269.4000	0.187945	286.121	1.10164
269.2000	0.226246	286.197	1.10247
269.0000	0.262421	286.245	1.103
268.8000	0.263942	286.347	1.10412
268.6000	0.210369	286.465	1.10542
268.4000	0.20613	286.587	1.10675
268.2000	0.210973	286.693	1.10791
268.0000	0.22344	286.75	1.10853
267.8000	0.218107	286.833	1.10945
267.6000	0.209175	286.961	1.11085
267.4000	0.207142	287.107	1.11245
267.2000	0.183139	287.212	1.1136
267.0000	0.207796	287.276	1.11429
266.8000	0.210525	287.38	1.11544
266.6000	0.187597	287.508	1.11684
266.4000	0.201328	287.618	1.11804
266.2000	0.182374	287.717	1.11912
266.0000	0.124355	287.836	1.12043
265.8000	0.0832726	287.953	1.1217
265.6000	0.0984119	288.05	1.12276
265.4000	0.139995	288.182	1.12421
265.2000	0.174839	288.307	1.12557
265.0000	0.190081	288.405	1.12663
264.8000	0.192504	288.54	1.12811
264.6000	0.210482	288.661	1.12943
264.4000	0.225666	288.767	1.13059
264.2000	0.224331	288.927	1.13233
264.0000	0.191448	289.05	1.13368
263.8000	0.15602	289.197	1.13528
263.6000	0.157276	289.339	1.13683
263.4000	0.145261	289.452	1.13806
263.2000	0.110224	289.603	1.1397
263.0000	0.0818451	289.696	1.14072
262.8000	0.0839313	289.823	1.1421
262.6000	0.109436	289.952	1.1435
262.4000	0.103156	290.091	1.14501
262.2000	0.0912157	290.251	1.14675
262.0000	0.0869913	290.386	1.14823
261.8000	0.109234	290.532	1.14981
261.6000	0.125368	290.668	1.15128
261.4000	0.130964	290.799	1.15271
261.2000	0.163448	290.965	1.15451
261.0000	0.210647	291.122	1.15622
260.8000	0.263297	291.271	1.15784
260.6000	0.285174	291.402	1.15926
260.4000	0.257466	291.537	1.16072
260.2000	0.234104	291.676	1.16222
260.0000	0.216691	291.844	1.16405
259.8000	0.156866	291.997	1.16571
259.6000	0.119755	292.149	1.16736
259.4000	0.0915516	292.3	1.16899
259.2000	0.0581818	292.466	1.17078
259.0000	0.0442556	292.619	1.17244
258.8000	0.0355069	292.769	1.17406
258.6000	0.0642423	292.934	1.17584
258.4000	0.0949512	293.108	1.17772
258.2000	0.11141	293.27	1.17948
258.0000	0.11544	293.429	1.1812
257.8000	0.120689	293.571	1.18272
257.6000	0.133285	293.719	1.18433
257.4000	0.135604	293.885	1.18612
257.2000	0.125608	294.047	1.18787
257.0000	0.12133	294.185	1.18935
256.8000	0.17192	294.337	1.19099
256.6000	0.181122	294.477	1.1925
256.4000	0.159889	294.645	1.19431
256.2000	0.128524	294.814	1.19613
256.0000	0.107785	294.957	1.19767
255.8000	0.0975935	295.121	1.19943
255.6000	0.0880273	295.266	1.201
255.4000	0.0794528	295.427	1.20273
255.2000	0.0750947	295.603	1.20462
255.0000	0.0575434	295.747	1.20617
254.8000	0.0609283	295.89	1.2077
254.6000	0.0605373	296.046	1.20938
254.4000	0.0714019	296.219	1.21124
254.2000	0.103758	296.374	1.2129
254.0000	0.135933	296.531	1.21458
253.8000	0.159654	296.682	1.2162
253.6000	0.16294	296.825	1.21774
253.4000	0.160202	296.968	1.21927
253.2000	0.165594	297.121	1.22091
253.0000	0.177464	297.275	1.22256
252.8000	0.232087	297.418	1.22409
252.6000	0.248999	297.576	1.22578
252.4000	0.219316	297.74	1.22753
252.2000	0.203348	297.897	1.22921
252.0000	0.207813	298.056	1.23092
251.8000	0.207813	298.213	1.23259
251.6000	0.199125	298.347	1.23402
251.4000	0.18206	298.514	1.23581
251.2000	0.174147	298.69	1.23769
251.0000	0.166177	298.827	1.23914
250.8000	0.135213	298.969	1.24067
250.6000	0.113692	299.146	1.24255
250.4000	0.0765907	299.316	1.24436
250.2000	0.0411859	299.467	1.24597
250.0000	0.0598955	299.645	1.24787
249.8000	0.0328705	299.798	1.2495
249.6000	-0.0142208	299.954	1.25116
249.4000	-0.0143814	300.134	1.25308
249.2000	-0.0309883	300.279	1.25462
249.0000	-0.0323451	300.435	1.25628
248.8000	-0.0346051	300.593	1.25795
248.6000	-0.0523726	300.754	1.25967
248.4000	-0.0674176	300.916	1.26139
248.2000	-0.0620947	301.076	1.26309
248.0000	-0.0665667	301.237	1.2648
247.8000	-0.105377	301.39	1.26643
247.6000	-0.137317	301.557	1.2682
247.4000	-0.152626	301.724	1.26997
247.2000	-0.138933	301.887	1.27169
247.0000	-0.150187	302.044	1.27336
246.8000	-0.154946	302.227	1.27529
246.6000	-0.161584	302.423	1.27738
246.4000	-0.187697	302.597	1.27921
246.2000	-0.210924	302.797	1.28133
246.0000	-0.258462	302.986	1.28333
245.8000	-0.289413	303.189	1.28548
245.6000	-0.29626	303.358	1.28727
245.4000	-0.281933	303.548	1.28926
245.2000	-0.319669	303.731	1.2912
245.0000	-0.373577	303.905	1.29303
244.8000	-0.375336	304.101	1.2951
244.6000	-0.384026	304.268	1.29687
244.4000	-0.381342	304.482	1.29912
244.2000	-0.356607	304.683	1.30124
244.0000	-0.350388	304.858	1.30309
243.8000	-0.410408	305.067	1.30528
243.6000	-0.471821	305.262	1.30734
243.4000	-0.516047	305.464	1.30946
243.2000	-0.563501	305.693	1.31187
243.0000	-0.619063	305.934	1.3144
242.8000	-0.690752	306.138	1.31654
242.6000	-0.768951	306.345	1.31872
242.4000	-0.880858	306.565	1.32102
242.2000	-0.98137	306.81	1.32359
242.0000	-1.07109	307.072	1.32633
241.8000	-1.16105	307.31	1.32884
241.6000	-1.19013	307.55	1.33135
241.4000	-1.20201	307.799	1.33395
241.2000	-1.25948	308.046	1.33653
241.0000	-1.32614	308.293	1.33911
240.8000	-1.36866	308.557	1.34188
240.6000	-1.38323	308.839	1.34481
240.4000	-1.40193	309.122	1.34776
240.2000	-1.44572	309.401	1.35068
240.0000	-1.52405	309.69	1.35369
239.8000	-1.56784	309.987	1.35678
239.6000	-1.62425	310.28	1.35983
239.4000	-1.71062	310.59	1.36306
239.2000	-1.81471	310.906	1.36634
239.0000	-1.89271	311.219	1.36959
238.8000	-1.91851	311.56	1.37312
238.6000	-1.98088	311.884	1.37648
238.4000	-2.09212	312.187	1.37962
238.2000	-2.21627	312.487	1.38273
238.0000	-2.39067	312.829	1.38627
237.8000	-2.50299	313.183	1.38992
237.6000	-2.57572	313.536	1.39358
237.4000	-2.64914	313.872	1.39704
237.2000	-2.74202	314.246	1.4009
237.0000	-2.82462	314.633	1.40489
236.8000	-2.95047	314.977	1.40843
236.6000	-3.08835	315.345	1.41221
236.4000	-3.19294	315.733	1.41619
236.2000	-3.27483	316.102	1.41999
236.0000	-3.38494	316.52	1.42427
235.8000	-3.50751	316.9	1.42817
235.6000	-3.61811	317.291	1.43217
235.4000	-3.76098	317.676	1.43611
235.2000	-3.9138	318.083	1.44027
235.0000	-3.97936	318.489	1.44442
234.8000	-4.05357	318.903	1.44864
234.6000	-4.18801	319.307	1.45276
234.4000	-4.31879	319.706	1.45682
234.2000	-4.45091	320.122	1.46105
234.0000	-4.60665	320.537	1.46528
233.8000	-4.6805	320.955	1.46952
233.6000	-4.76262	321.401	1.47405
233.4000	-4.92042	321.811	1.4782
233.2000	-5.08108	322.235	1.48249
233.0000	-5.20558	322.674	1.48693
232.8000	-5.3646	323.116	1.49139
232.6000	-5.54286	323.535	1.49562
232.4000	-5.68827	323.975	1.50007
232.2000	-5.79991	324.404	1.50439
232.0000	-5.9845	324.844	1.50881
231.8000	-6.22019	325.268	1.51307
231.6000	-6.33367	325.67	1.51711
231.4000	-6.44319	326.126	1.52169
231.2000	-6.58075	326.592	1.52636
231.0000	-6.68842	327.028	1.53072
230.8000	-6.81777	327.426	1.5347
230.6000	-6.94978	327.823	1.53867
230.4000	-7.08828	328.239	1.54282
230.2000	-7.20581	328.643	1.54685
230.0000	-7.34014	329.048	1.55089
229.8000	-7.42556	329.438	1.55477
229.6000	-7.45794	329.831	1.55867
229.4000	-7.53378	330.267	1.56301
229.2000	-7.67506	330.702	1.56733
229.0000	-7.80467	331.151	1.57177
228.8000	-7.90844	331.602	1.57624
228.6000	-8.06518	332.052	1.58069
228.4000	-8.21833	332.49	1.58502
228.2000	-8.34457	332.916	1.58923
228.0000	-8.47669	333.349	1.5935
227.8000	-8.68073	333.779	1.59774
227.6000	-8.88788	334.194	1.60182
227.4000	-9.00386	334.615	1.60596
227.2000	-9.09729	335.023	1.60996
227.0000	-9.13767	335.425	1.61391
226.8000	-9.14665	335.836	1.61794
226.6000	-9.22106	336.256	1.62205
226.4000	-9.3032	336.68	1.6262
226.2000	-9.3645	337.083	1.63014
226.0000	-9.42458	337.496	1.63417
225.8000	-9.4827	337.925	1.63835
225.6000	-9.53715	338.323	1.64223
225.4000	-9.56442	338.71	1.64601
225.2000	-9.67189	339.117	1.64996
225.0000	-9.816	339.56	1.65426
224.8000	-9.84781	339.994	1.65848
224.6000	-9.85975	340.395	1.66236
224.4000	-9.91831	340.798	1.66627
224.2000	-9.96505	341.215	1.6703
224.0000	-10.0102	341.628	1.67429
223.8000	-10.0877	342.052	1.67839
223.6000	-10.1664	342.46	1.68233
223.4000	-10.2529	342.875	1.68632
223.2000	-10.3242	343.287	1.69029
223.0000	-10.3928	343.665	1.69393
222.8000	-10.4148	344.069	1.6978
222.6000	-10.3578	344.5	1.70194
222.4000	-10.3554	344.935	1.70612
222.2000	-10.3804	345.363	1.71021
222.0000	-10.372	345.783	1.71423
221.8000	-10.404	346.225	1.71846
221.6000	-10.4581	346.657	1.72258
221.4000	-10.45	347.102	1.72683
221.2000	-10.4245	347.555	1.73114
221.0000	-10.4798	348.007	1.73544
220.8000	-10.5711	348.479	1.73993
220.6000	-10.6533	348.934	1.74425
220.4000	-10.7225	349.383	1.74851
220.2000	-10.7549	349.839	1.75283
220.0000	-10.7898	350.308	1.75726
219.8000	-10.8409	350.776	1.76169
219.6000	-10.9276	351.24	1.76607
219.4000	-10.9802	351.705	1.77045
219.2000	-11.0043	352.188	1.775
219.0000	-11.0342	352.682	1.77965
218.8000	-11.0876	353.145	1.784
218.6000	-11.1279	353.626	1.78851
218.4000	-11.1148	354.117	1.7931
218.2000	-11.1559	354.617	1.79779
218.0000	-11.1412	355.124	1.80253
217.8000	-11.1029	355.63	1.80726
217.6000	-11.1258	356.125	1.81187
217.4000	-11.0684	356.627	1.81654
217.2000	-11.0081	357.151	1.82142
217.0000	-10.9407	357.669	1.82623
216.8000	-10.831	358.176	1.83093
216.6000	-10.7293	358.702	1.8358
216.4000	-10.6725	359.237	1.84075
216.2000	-10.6343	359.787	1.84583
216.0000	-10.6107	360.318	1.85073
215.8000	-10.6175	360.864	1.85576
215.6000	-10.6	361.403	1.86072
215.4000	-10.6744	361.957	1.86581
215.2000	-10.778	362.519	1.87097
215.0000	-10.94	363.072	1.87604
214.8000	-11.1204	363.652	1.88133
214.6000	-11.2312	364.231	1.88663
214.4000	-11.2619	364.804	1.89186
214.2000	-11.2349	365.4	1.89729
214.0000	-11.2451	366.012	1.90285
213.8000	-11.2718	366.635	1.9085
213.6000	-11.1804	367.268	1.91424
213.4000	-11.1109	367.911	1.92005
213.2000	-11.0952	368.58	1.9261
213.0000	-11.1022	369.258	1.93221
212.8000	-11.1462	369.965	1.93857
212.6000	-11.2456	370.656	1.94479
212.4000	-11.3255	371.359	1.95109
212.2000	-11.4525	372.085	1.95758
212.0000	-11.535	372.819	1.96414
211.8000	-11.6417	373.582	1.97094
211.6000	-11.7526	374.353	1.97781
211.4000	-11.8336	375.112	1.98454
211.2000	-11.9538	375.893	1.99146
211.0000	-12.086	376.699	1.99859
210.8000	-12.1471	377.532	2.00594
210.6000	-12.2801	378.382	2.01343
210.4000	-12.4223	379.22	2.02078
210.2000	-12.5495	380.075	2.02827
210.0000	-12.7051	380.961	2.03602
209.8000	-12.859	381.862	2.04388
209.6000	-12.9403	382.781	2.05188
209.4000	-13.0279	383.722	2.06004
209.2000	-13.1319	384.68	2.06833
209.0000	-13.27	385.636	2.07658
208.8000	-13.3563	386.615	2.08501
208.6000	-13.3293	387.642	2.09383
208.4000	-13.3753	388.673	2.10266
208.2000	-13.4818	389.722	2.11161
208.0000	-13.4743	390.79	2.1207
207.8000	-13.4443	391.886	2.13
207.6000	-13.4536	392.983	2.13929
207.4000	-13.3826	394.109	2.14878
207.2000	-13.2251	395.236	2.15826
207.0000	-13.1198	396.383	2.16788
206.8000	-13.0001	397.561	2.17772
206.6000	-12.8904	398.765	2.18774
206.4000	-12.8115	399.973	2.19776
206.2000	-12.5705	401.192	2.20784
206.0000	-12.3154	402.413	2.2179
205.8000	-12.1246	403.649	2.22805
205.6000	-11.9569	404.929	2.23852
205.4000	-11.7714	406.224	2.24908
205.2000	-11.4367	407.537	2.25974
205.0000	-11.1722	408.878	2.27058
204.8000	-10.9109	410.246	2.28161
204.6000	-10.4424	411.647	2.29284
204.4000	-9.89395	413.065	2.30417
204.2000	-9.43786	414.47	2.31535
204.0000	-9.04893	415.894	2.32664
203.8000	-8.60197	417.354	2.33815
203.6000	-8.06454	418.834	2.34978
203.4000	-7.5382	420.327	2.36145
203.2000	-7.1645	421.826	2.37312
203.0000	-6.78834	423.342	2.38487
202.8000	-6.19594	424.892	2.39682
202.6000	-5.55575	426.447	2.40876
202.4000	-4.8525	427.998	2.42061
202.2000	-4.12821	429.574	2.43259
202.0000	-3.30093	431.197	2.44487
201.8000	-2.30129	432.824	2.45711
201.6000	-1.32122	434.475	2.46947
201.4000	-0.444964	436.117	2.4817
201.2000	0.458566	437.743	2.49375
201.0000	1.52083	439.406	2.50542
200.8000	2.49239	441.081	2.51706
200.6000	3.28642	442.769	2.52877
200.4000	4.19744	444.436	2.54031
200.2000	5.14616	446.115	2.55191
200.0000	6.16679	447.82	2.56366
199.8000	7.26601	449.48	2.57509
199.6000	8.35506	451.118	2.58635
199.4000	9.51597	452.706	2.59724
199.2000	10.6758	454.314	2.60825
199.0000	11.8997	455.961	2.6195
198.8000	13.0202	457.597	2.63066
198.6000	14.0419	459.215	2.64167
198.4000	15.1792	460.805	2.65248
198.2000	16.3962	462.373	2.66311
198.0000	17.4662	463.922	2.67361
197.8000	18.4339	465.471	2.68408
197.6000	19.4463	466.979	2.69425
197.4000	20.2764	468.449	2.70415
197.2000	21.0781	469.84	2.71351
197.0000	22.031	471.256	2.72302
196.8000	22.9652	472.659	2.73242
196.6000	23.8938	474.023	2.74155
196.4000	24.7525	475.337	2.75033
196.2000	25.5245	476.586	2.75866
196.0000	26.2621	477.755	2.76645
195.8000	26.9301	478.884	2.77397
195.6000	27.663	479.954	2.78108
195.4000	28.3837	480.911	2.78743
195.2000	28.9804	481.828	2.79352
195.0000	29.4064	482.679	2.79915
194.8000	29.7302	483.442	2.8042
194.6000	30.0194	484.142	2.80883
194.4000	30.4001	484.804	2.8132
194.2000	31.04	485.422	2.81728
194.0000	31.5927	486.021	2.82123
193.8000	31.9874	486.58	2.82492
193.6000	32.2097	487.051	2.82802
193.4000	32.4374	487.508	2.83103
193.2000	32.7076	487.94	2.83388
193.0000	32.8908	488.38	2.83677
192.8000	32.9494	488.756	2.83924
192.6000	32.9228	489.012	2.84093
192.4000	32.7628	489.143	2.84179
192.2000	32.4453	489.239	2.84242
192.0000	32.1628	489.323	2.84297
191.8000	32.0352	489.344	2.84311
191.6000	31.841	489.384	2.84337
191.4000	31.6171	489.45	2.84381
191.2000	31.1952	489.5	2.84413
191.0000	30.8765	489.568	2.84457
190.8000	30.6161	489.575	2.84462
190.6000	30.2904	489.456	2.84384
190.4000	29.8427	489.196	2.84213
190.2000	29.3582	488.795	2.8395
190.0000	28.7586	488.298	2.83623
189.8000	28.1115	487.816	2.83306
189.6000	27.4824	487.365	2.83009
189.4000	26.9567	487.032	2.8279
189.2000	26.6176	486.843	2.82665
189.0000	26.1174	486.729	2.8259
188.8000	25.3897	486.651	2.82539
188.6000	24.6431	486.547	2.8247
188.4000	24.2325	486.274	2.8229
188.2000	24.0162	485.753	2.81946
188.0000	23.5985	485.025	2.81466
187.8000	23.0029	484.301	2.80988
187.6000	22.5449	483.689	2.80583
187.4000	22.1737	483.284	2.80315
187.2000	21.5424	483.167	2.80238
187.0000	20.7511	483.339	2.80351
186.8000	20.0477	483.668	2.80568
186.6000	19.4166	483.947	2.80752
186.4000	18.8711	483.962	2.80762
186.2000	18.1042	483.487	2.80448
186.0000	17.3513	482.729	2.79947
185.8000	16.6711	482.111	2.79538
185.6000	16.2297	481.901	2.79399
185.4000	15.74	482.339	2.79688
185.2000	15.2205	483.454	2.80425
185.0000	14.9129	484.851	2.81347
